# Supplementary material for: Extensive Losses of Photosynthesis Genes in the Plastome of a Mycoheterotrophic Orchid, Cyrtosia septentrionalis (Vanilloideae: Orchidaceae)
Source: Genome Biol Evol. 2019 Feb 1;11(2):565–71. doi: 10.1093/gbe/evz024 (PMC6390903; doi:10.1093/gbe/evz024)
Supplement: Supplementary Data [file evz024_supp.zip]

Archive with 3 entries (3 files):
- Supplemantal Data.docx
- Supplementary data.docx
- Supplementary data.pdf
